# Supplementary material for: Hepatotoxicity of a Cannabidiol-Rich Cannabis Extract in the Mouse Model
Source: Molecules. 2019 Apr 30;24(9):1694. doi: 10.3390/molecules24091694 (PMC6539990; doi:10.3390/molecules24091694)
Supplement: Supplementary file 1 [file molecules-24-01694-s001.zip]

Archive with 9 entries (9 files):
- FigS1.eps
- FigS2.tif.tiff
- FigS3.eps
- FigS4.eps
- Supplementary Figure and Table Legeneds - revised.docx
- Table S1.docx
- Table S2.docx
- TableS3.xlsx
- TableS4.xlsx
