# Supplementary material for: Hepatotoxicity of a Cannabidiol-Rich Cannabis Extract in the Mouse Model
Source: Molecules. 2019 Apr 30;24(9):1694. doi: 10.3390/molecules24091694 (PMC6539990; doi:10.3390/molecules24091694)
Supplement: Supplementary file 1 [file molecules-24-01694-s001.zip › TableS3.xlsx]

## Sheet: Table S3
Supplementary Table 3. Commonly dysregulated genes sorted by function, including CYPs, Ugts, and hepatotoxicity markers.
Genes commonly up-regulated between the acute and sub-acute studies are highlightedin green. Those that are commonly down-regulated are highlight in orange.
Use the sort function to group genes by name, category, function, or up- or down-regulation.

## Sheet: Gene Functions
Gene	Name	Category	Function	Commonly Regulated
Aldoa	aldolase, fructose-bisphosphate A	Carbohydrate metabolism	catalyzes reversible conversion of fructose-1,6-bisphosphate to glyceraldehye 3-phosphate and dihydroxyacetone phosphate	up
Gusb	Glucuronidase, beta	Carbohydrate metabolism	hydrolase that degrades glycosaminoglycans (heparan sulfate, dermatan sulfate, condroitin-4,6-sulfate)
Pgk1	Phosphoglycerate kinase I	Carbohydrate metabolism	catalyzes conversion of 1,3-diphosphoglycerate to 3-phosphoglycerate
Pygl	Liver glycogen phosphorylase	Carbohydrate metabolism	catalyzes the cleavage of alpha-1,4-glucosidic bonds to release glucose-1-phosphate from liver glycogen stores; activated by phosphorylation
Pdyn	Prodynorphin	Cell communication	precursor to endogenous opium-like peptides
Cdc14b	CDC14 cell division cycle 14B	Cell cycle and proliferation	dephosphorylates tumor suppressor p53; involved in exit of mitosis and initiation of DNA replication	down
Igfals	Insulin-like growth factor binding protein, acid labile subunit	Cell cycle and proliferation	bind insulin-like growth factors in serum to extent half-life; stimulated by growth hormone; defects lead to slow growth and delayed puberty	down
Cdkn1a	Cyclin-dependent kinase inhibitor 1A	Cell cycle and proliferation	inhibits activity of cyclin-cyclin-dependent kinases, regulates cell cycle progression at G1 phase; controlled by p53; regulatory role in S phase DNA replication and repair; cleaved by Casp3	up
Map3k6	Mitogen-activated protein kinase kinase kinase 6	Cell cycle and proliferation	regulation of endothelial growth factor (VEGF) expression	up
Btg2	BTG anti-proliferation factor 2	Cell cycle and proliferation	regulation of G1/S transition of cell cycle
Casp3	Caspase 3	Cell cycle and proliferation	protease, essential regulator of apoptosis
Ccng1	Cyclin G1	Cell cycle and proliferation	regulates cyclin-dependent protein kinases
Ddit4l	DNA-damage-inducible transcript 4-like	Cell cycle and proliferation	DNA damage response
Ddx39	DEAD (Asp-Glu-Ala-Asp) box polypeptide 39	Cell cycle and proliferation	involved in alteration of secondary RNA structure, translation initiation, nuclear and mitochondrial splicing, ribosome and spliceosome assembly
Dnajb11	DnaJ heat shock protein family (Hsp40) member B11	Cell cycle and proliferation	required for proper folding and assembly of proteins, regulate activity of binding immunoglobin protein by stimulating ATPase activity
Dnajc3	DnaJ heat shock protein family (Hsp40) member C3	Cell cycle and proliferation	inhibitor of interferon-induced, dsRNA-activitated protein kinase (PKR)
Hpn	Hepsin	Cell cycle and proliferation	transmembrane serine protease, regulates cell growth
Hyou1	Hypoxia up-regulated 1	Cell cycle and proliferation	cytoprotective role in hypoxia-induced cellular perturbation (suppression associated with accelerated apoptosis); involved in protein folding and secretion in ER
Mcm10	Minichromosome maintenance 10 replication initiation factor	Cell cycle and proliferation	involved in initiation of replication (replication forks, recruitment of other DNA replication related proteins)
Mrps18b	Mitochondrial ribosomal protein S18B	Cell cycle and proliferation	part of 28S subunit, for protein synthesis in mitochondria
Polr2a	Polymerase (RNA) II (DNA directed) polypeptide A	Cell cycle and proliferation	encodes largest subunit of RNA polymerase II
Ppia	Peptidylprolyl isomerase A	Cell cycle and proliferation	catalyze the cis-trans isomerization of proline imidic peptide bonds to accelerate protein folding
Rb1	RB transcriptional corepressor 1	Cell cycle and proliferation	negative regulator of cell cycle, tumor repressor; stabilizes heterochromatin; defects associated with cancer
Rplp2	Ribosomal protein, large P2	Cell cycle and proliferation	important in elongation step of protein synthesis
Serpina3n	Serine (or cysteine) peptidase inhibitor, clade A, member 3N	Cell cycle and proliferation	increases cell proliferation and differentiation, vascularization
Skil	SKI-like	Cell cycle and proliferation	responds to growth signals, regulates transforming growth factor beta signaling pathways
Timm10b	Translocase of inner mitochondrial membrane 10B	Cell cycle and proliferation	mediate import and insertion of hydrophobic membrane proteins into mitochondrial inner membrane
Krt8	Keratin 8	Cellular structure	dimerizes with Keratin 18; maintains cellular structural integrity, signal transduction, cellular differentiation; mutations cause cryptogenic cirrhosis	up
Col4a1	Collagen, type IV, alpha 1	Cellular structure	required for basement membranes
Krt18	Keratin 18	Cellular structure	type I intermediate filament chain keratin 18; mutations linked with cryptogenic cirrhosis
Rdx	Radixin	Cellular structure	cytoskeleton protein, links actin to plasma membrane
Psme3	Proteasome (prosome, macropain) activator subunit 3	Degradation pathways	part of proteinase complex 25S; cleave peptides in ATP/ubiquitin-dependent process in a non-lysosomal pathway
Car3	Carbonic anhydrase 3	Detoxifying enzyme	catalyze reversible hydration of carbon dioxide	down
Maob	Monoamine oxidase B	Detoxifying enzyme	catalyzes oxidative deamination of biogenic and xenobiotic amines, metabolism of neuroactive and vasoactive amines, degrades benzylamine and phenylethylamine	down
Cyp3a11	Cytochrome P450, family 3, subfamily A, member 11	Detoxifying enzyme	metabolizes substrates into aldehydes; involved in lipid metabolism	up
Nqo1	NAD(P)H dehydrogenase, quinone 1	Detoxifying enzyme	cytoplasmic 2-electron reductase, mutations associated with tardive dyskinesia, increased risk of hematotoxicity after benzene exposure, and susceptibility to various cancers	up
Ugt1a1	UDP glucuronsyltransferase 1 family, polypeptide A1	Detoxifying enzyme	transforms small lipophilic molecules (steroids, bilirubin, hormones, drugs); preferred substrate is bilirubin	up
Cyp1a1	Cytochrome P450, family 1, subfamily A, member 1	Detoxifying enzyme	induced by polycyclic aromatic hydrocarbons	up
Cyp1a2	Cytochrome P450, family 1, subfamily A, member 2	Detoxifying enzyme	induced by polycyclic aromatic hydrocarbons; substrates include caffeine, aflatoxin B1, acetominophen	up
Cyp2b10	Cytochrome P450, faimly 2, subfamily B, member 10	Detoxifying enzyme	induced by phenobarbital	up
Cyp3a4	Cytochrome P450, family 3, subfamily A, member 4	Detoxifying enzyme	induced by glucocorticoids, involved in metabolizing about half of all drugs, including acetominophen, opioids, benzodiazepines, and antibiotics	up
Ugt1a6	UDP glucuronosyltransferase 1 family, polypeptide A6	Detoxifying enzyme	transforms small lipophilic molecules (steroids, bilirubin, hormones, drugs); active on phenolic and planar compounds	up
Ugt2a3	UDP glucuronsyltransferase 2 family, polypeptide A3	Detoxifying enzyme	glycosyltransferase	up
Cyp2d22	Cytochrome P450, faimly 2, subfamily D, member 22	Detoxifying enzyme	human ortholog involved in metabolizing antidepressants, antipsychotics, analgesics, antitussives, beta adrenergic blockers, antiarrythmics, antiemetics
Cyp2e1	Cytocrhome P450, family 2, subfamily E, member 1	Detoxifying enzyme	metabolizes ethanol, acetone, acetal; benzene, carbon tetrachloride, ethylene glycol, nitrosamines; synthesis of cholesterol, steroids, other lipids
Fmo1	Flavin containing monooxygenase 1	Detoxifying enzyme	flavoenzyme that catalyzes oxidation of soft nucleophilic heteroatom centers in drugs, pesticides, and xenobiotics
Txnrd1	Thioredoxin reductase 1	Detoxifying enzyme	pyridine nucleotide disulfide oxidoreductase; redox homeostasis; reduces thioredoxins
Ugt1a9	UDP glucuronosyltransferase 1 family, polypeptide A9	Detoxifying enzyme	transforms small lipophilic molecules; active on phenols
Serpine1	Serine (or cysteine) peptidase inhibitor, clade E, member 1	Endothelial function	inhibits tissue plasminogen activator (tPA) and urokinase (uPA) and so inhibits fibrinolysis; high concentrations of gene product associated with thrombophilia
Tagln	Transgelin	Endothelial function	actin-binding protein; smooth muscle specific
Gsr	Glutathione reductase	Glutathione cycle	reduces oxidized glutathione disulfide (GSSG) to the sulfhydrl form GSH	up
Bhmt	betaine-homocysteine S-methyltransferase	Glutathione cycle	catalyze conversion of betaine and homocysteine to dimethylglycine and methionine
Gclc	Glutamate-cysteine ligase, catalytic subunit	Glutathione cycle	first rate-limiting enzyme in glutathione synthesis
Hmbs	Hydroxymethylbilane synthase	Heme processing	third enzyme in heme biosynthetic pathway, catalyzes head to tail condensation of porphobilinogen molecules into linear hydroxymethylbilane; mutations associated with porphyria
Hmox1	Heme oxygenase 1	Heme processing	heme catabolism, cleaves heme to form biliverdin, which is converted to bilirubin and CO by biliverdin reductase
B2m	Beta-2 microglobulin	Immune and inflammatory response	serum protein associated with major histocompatibility complex class I	down
Mbl2	Mannose-binding lectin (protein C) 2	Immune and inflammatory response	important element in innate immunity, activates classical complement pathway	down
Cxcl12	Chemokine (C-X-C motif) ligand 12	Immune and inflammatory response	ligand for chemokine (C-S-C motif) receptor 4; plays a role in embryogenesis, Immune and inflammatory surveillance, inflammatory response, tissue homeostasis, tumor growth/metastasis
Icam1	Intercellular adhesion molecule 1	Immune and inflammatory response	bind leukocyte adhesion protein LFA-1; innate Immune and inflammatory response
Il6st	Interleukin 6 signal transducer	Immune and inflammatory response	cytokine receptor complex; activation dependent on binding of cytokines, regulate myocyte apoptosis
Osmr	Oncostatin M receptor	Immune and inflammatory response	cytokine receptor; transduces oncostatin M and interleukin 31 signaling; mutations associated with cutaneous amyloidosis
S100a8	S100 calcium binding protein A8 (calgranulin A)	Immune and inflammatory response	inhibition of casein kinase, cytokine; altered expression associated with cystin fibrosis
Fabp1	Fatty acid binding protein 1, liver	Lipid processing	binds fatty acids in liver, thought to be involved in fatty acid uptake, transport, and metabolism	down
Ppara	Peroxisome proliferator activated receptor alpha	Lipid processing	activates peroxisomes by binding of hypolipidemic drugs, herbicides, leukotriene antagonists, plasticizers; nuclear transcription factor involved in cell proliferation, cell differentiation, Immune and inflammatory and inflammatory responses	down
Scd1	Stearoyl-coenzyme A desaturase 1	Lipid processing	synthesizes monounsaturated fatty acids, associated with development of metabolic syndrome (PMID: 28143772)	down
Lss	Lanosterol synthase	Lipid processing	catalyzes conversion of (S)-2,3 oxidosqualene to lanosterol (first steps in cholesterol, steroid, and vitamin D production)	up
Pla2g12a	Phospholipase A2, group XIIIA	Lipid processing	removes arachidonic acid from phospholipids for production of eicosanoids	up
Asah1	N-acylsphingosine amidohydrolase 1	Lipid processing	catalyze hydrolysis of sphingolipid ceramide into sphingosine and free fatty acid
Fads1	Fatty acid desaturase 1	Lipid processing	regulate unsaturation of fatty acids through introduction of double bonds between defined carbons in fatty acid chain
Fasn	Fatty acid syntase	Lipid processing	catalyze synthesis of palmitate from acetyl-CoA and malonyl-CoA
Hao2	Hydroxyacid oxidase 2	Lipid processing	enzyme in peroxisome targeted toward 2-hydroxypalmitate
Lpl	Lipoprotein lipase	Lipid processing	triglyceride hydrolase and ligand/bridging factor for receptor-mediated lipoprotein uptake
Mlxipl	MLX interacting protein-like	Lipid processing	transcription factor, activates carbohydrate response element (ChoRE) motifs in promoters of triglyceride synthesis
Srebf1	Sterol regulatory element binding transcription factor 1	Lipid processing	transcription factor, bind to sterol regulatory element-1 (LDL receptor gene, sterol biosynthesis)
Thrsp	Thyroid hormone responsive	Lipid processing	lipid metabolism
L2hgdh	L-2-hydroxyglutarate dehydrogenase	Protein processing	FAD-dependent enzyme that oxidizes L-2-hydroxyglutarate to alpha-ketoglutarate; mutations cause L-2-hydroxyglutaric aciduria leading to severe cognitive disability	down
Nus1	NUS1 dehydrodolichyl diphosphate synthase subunit	Protein processing	receptor for neural and CV regulator Nogo-B; essential for dolichol synthesis and protein glycosylation; associated with poor prognosis or hepatocelluar carcinoma; mutations associated with epilepsy; KO lethal
Tmem2	Cell migration inducing hyaluronidase 2	Protein processing	cell surface hyaluronidase, cleaves Cellular high molecular weight hyaluronan into intermediate size fragments in order to be internalized and degraded in lysosomes
Ubc	Ubiquitin C	Protein processing	protein degradation, DNA repair, Cell cycle and proliferation, kinase modification, endocytosis, cell signaling pathways
Wipi1	WD repeat domain, phosphoinositide interacting 1	Protein processing	regulate assembly of multiprotein complexes, interact with phospholipids
Avpr1a	Arginine vasopressin receptor 1A	Receptor, blood vessels	receptor for arginine vasopressin (hormone involved in diuresis inhibition, smooth muscle contraction, liver glycogenolysis stimulation, regulation of adrenocorticotropic hormone release from pituitary)	down
Lgr5	Leucine rich repeat containing G protein coupled receptor 5	Receptor, cell proliferation	receptor for R-spondins, involved in Wnt signaling	down
Cd68	CD68 molecule	Receptor, immune response	scavenger receptor (clear cellular debris, promote phagocytosis, mediate recruitment and activation of macrophages)
Tfrc	Transferrin receptor	Receptor, iron	necessary for cellular iron uptake; defects associated with abnormal iron homeostasis	up
Cd36	CD36	Receptor, Transporter	receptor for thrombosponin in platelets; cell adhesion molecule, binds to thrombospondin, anionic phospholipids, oxidized LDL; fatty acid transport
Rhbg	Rhesus blood group-associated B glycoprotein	Transporter, ammonia	methylammonium-ammonium permease/ammonia transporter
Abcb11	ATP-binding cassette, subfamily B, member 11	Transporter, bile acids/salts	canalicular bile salt transporter	down
Slc51a	Solute carrier family 51, alpha subunit	Transporter, bile acids/salts	bile acid secretion
Abcb1a	ATP-binding cassette, subfamily B, member 1A	Transporter, drugs	p-glycoprotein that transports hydrophobic amphipathic drugs; major role in blood-brain barrier permeability	up
Abcc3	ATP-binding cassette, subfamily C, member 3	Transporter, drugs	biliary transport of organic anions; multi-drug resistance	up
Abcc2	ATP-binding cassette, subfamily C, member 2	Transporter, drugs	transporter on surface of hepatocytes and biliary; multi-drug resistance
Slc17a3	Solute carrier family 17 (sodium phosphate), member 3	Transporter, excretion	excretes intracellular urate and organic anions from blood into renal tubules
Slc2a3	Solute carrier family 2 (facilitated glucose transporter), member 3	Transporter, glucose	glucose transport (Glut3)
Atp8b1	ATPase phospholipid transporting 8B1	Transporter, lipids	aminophospholipid-transporting ATPase; transports phosphatidylserine and phosphatidylethanolamine across bilayers	down
Abcb4	ATP-binding cassette, subfamily B, member 4	Transporter, lipids	may involve transport of phospholipids from hepatocytes into bile
Slc39a6	Solute carrier family 39 (metal ion transporter), member 6	Transporter, metal ions	zinc transporter
Ipo8	Importin 8	Transporter, nuclear	mediate nuclear import of proteins; binds to nuclear pore complex to inhibit GAP stimulation of Ran GTPase	down
Ipo4	Importin 4	Transporter, nuclear	nucleocytoplasmic transport, cell cycle progression
Emc9	ER membrane protein complex subunit 9	Unknown	uncharacterized
Cryl1	Crystallin, lambda 1	Uronate processing	catalyzes dehydrogenation of L-gulonate into dehydro-L-gulonate in the uronate cycle
