# Supplementary material for: Hepatotoxicity of a Cannabidiol-Rich Cannabis Extract in the Mouse Model
Source: Molecules. 2019 Apr 30;24(9):1694. doi: 10.3390/molecules24091694 (PMC6539990; doi:10.3390/molecules24091694)
Supplement: Supplementary file 1 [file molecules-24-01694-s001.zip › TableS4.xlsx]

## Sheet: 24 hr log dose
	Cyp1a1	Cyp1a2	Cyp2b10	Cyp2e1	Ugt1a1	Cyp3a11	Ugt1a9	Cyp3a4	Bilirubin	ALT	AST	Liver:BW	Percent Weight Loss	Abcb11	Abcb1a	Abcb4	Abcc2	Abcc3	Aldoa	Asah1	Atp8b1	Avpr1a	Bhmt	Btg2	Car3	Casp3	Ccng1	Cd36	Cd68	Cdc14b	Cdkn1a	Col4a1	Cryl1	Cxcl12	Ddit4l	Ddx39	Dnajb11	Dnajc3	Fabp1	Fads1	Emc9	Fasn	Fmo1	Timm10b	Gclc	Gsr	Hao2	Hmox1	Hpn
Linear Regression
Null hypothesis	YIntercept = 0.0	YIntercept = 0.0	YIntercept = 0.0	YIntercept = 0.0	YIntercept = 0.0	YIntercept = 0.0	YIntercept = 0.0	YIntercept = 0.0	YIntercept = 0.0	YIntercept = 0.0	YIntercept = 0.0	YIntercept = 0.0	YIntercept = 0.0	YIntercept = 0.0	YIntercept = 0.0	YIntercept = 0.0	YIntercept = 0.0	YIntercept = 0.0	YIntercept = 0.0	YIntercept = 0.0	YIntercept = 0.0	YIntercept = 0.0	YIntercept = 0.0	YIntercept = 0.0	YIntercept = 0.0	YIntercept = 0.0	YIntercept = 0.0	YIntercept = 0.0	YIntercept = 0.0	YIntercept = 0.0	YIntercept = 0.0	YIntercept = 0.0	YIntercept = 0.0	YIntercept = 0.0	YIntercept = 0.0	YIntercept = 0.0	YIntercept = 0.0	YIntercept = 0.0	YIntercept = 0.0	YIntercept = 0.0	YIntercept = 0.0	YIntercept = 0.0	YIntercept = 0.0	YIntercept = 0.0	YIntercept = 0.0	YIntercept = 0.0	YIntercept = 0.0	YIntercept = 0.0	YIntercept = 0.0
Alternative hypothesis	YIntercept unconstrained	YIntercept unconstrained	YIntercept unconstrained	YIntercept unconstrained	YIntercept unconstrained	YIntercept unconstrained	YIntercept unconstrained	YIntercept unconstrained	YIntercept unconstrained	YIntercept unconstrained	YIntercept unconstrained	YIntercept unconstrained	YIntercept unconstrained	YIntercept unconstrained	YIntercept unconstrained	YIntercept unconstrained	YIntercept unconstrained	YIntercept unconstrained	YIntercept unconstrained	YIntercept unconstrained	YIntercept unconstrained	YIntercept unconstrained	YIntercept unconstrained	YIntercept unconstrained	YIntercept unconstrained	YIntercept unconstrained	YIntercept unconstrained	YIntercept unconstrained	YIntercept unconstrained	YIntercept unconstrained	YIntercept unconstrained	YIntercept unconstrained	YIntercept unconstrained	YIntercept unconstrained	YIntercept unconstrained	YIntercept unconstrained	YIntercept unconstrained	YIntercept unconstrained	YIntercept unconstrained	YIntercept unconstrained	YIntercept unconstrained	YIntercept unconstrained	YIntercept unconstrained	YIntercept unconstrained	YIntercept unconstrained	YIntercept unconstrained	YIntercept unconstrained	YIntercept unconstrained	YIntercept unconstrained
P value	0.162	0.0105	0.322	0.842	0.1983	0.0471	0.6603	0.8556	0.5343	0.0002	0.0003	< 0.0001	0.5679	< 0.0001	0.4017	0.0003	0.0521	0.1287	0.282	< 0.0001	< 0.0001	< 0.0001	0.0156	0.3887	< 0.0001	< 0.0001	< 0.0001	< 0.0001	0.2032	< 0.0001	0.7685	0.0001	< 0.0001	< 0.0001	0.0085	0.0088	< 0.0001	< 0.0001	< 0.0001	< 0.0001	< 0.0001	0.001	< 0.0001	< 0.0001	< 0.0001	0.0195	0.152	0.8538	< 0.0001
Conclusion (alpha = 0.05)	Do not reject null hypothesis	Reject null hypothesis	Do not reject null hypothesis	Do not reject null hypothesis	Do not reject null hypothesis	Reject null hypothesis	Do not reject null hypothesis	Do not reject null hypothesis	Do not reject null hypothesis	Reject null hypothesis	Reject null hypothesis	Reject null hypothesis	Do not reject null hypothesis	Reject null hypothesis	Do not reject null hypothesis	Reject null hypothesis	Do not reject null hypothesis	Do not reject null hypothesis	Do not reject null hypothesis	Reject null hypothesis	Reject null hypothesis	Reject null hypothesis	Reject null hypothesis	Do not reject null hypothesis	Reject null hypothesis	Reject null hypothesis	Reject null hypothesis	Reject null hypothesis	Do not reject null hypothesis	Reject null hypothesis	Do not reject null hypothesis	Reject null hypothesis	Reject null hypothesis	Reject null hypothesis	Reject null hypothesis	Reject null hypothesis	Reject null hypothesis	Reject null hypothesis	Reject null hypothesis	Reject null hypothesis	Reject null hypothesis	Reject null hypothesis	Reject null hypothesis	Reject null hypothesis	Reject null hypothesis	Reject null hypothesis	Do not reject null hypothesis	Do not reject null hypothesis	Reject null hypothesis
Preferred model	YIntercept = 0.0	YIntercept unconstrained	YIntercept = 0.0	YIntercept = 0.0	YIntercept = 0.0	YIntercept unconstrained	YIntercept = 0.0	YIntercept = 0.0	YIntercept = 0.0	YIntercept unconstrained	YIntercept unconstrained	YIntercept unconstrained	YIntercept = 0.0	YIntercept unconstrained	YIntercept = 0.0	YIntercept unconstrained	YIntercept = 0.0	YIntercept = 0.0	YIntercept = 0.0	YIntercept unconstrained	YIntercept unconstrained	YIntercept unconstrained	YIntercept unconstrained	YIntercept = 0.0	YIntercept unconstrained	YIntercept unconstrained	YIntercept unconstrained	YIntercept unconstrained	YIntercept = 0.0	YIntercept unconstrained	YIntercept = 0.0	YIntercept unconstrained	YIntercept unconstrained	YIntercept unconstrained	YIntercept unconstrained	YIntercept unconstrained	YIntercept unconstrained	YIntercept unconstrained	YIntercept unconstrained	YIntercept unconstrained	YIntercept unconstrained	YIntercept unconstrained	YIntercept unconstrained	YIntercept unconstrained	YIntercept unconstrained	YIntercept unconstrained	YIntercept = 0.0	YIntercept = 0.0	YIntercept unconstrained
F (DFn, DFd)	2.094 (1,22)	7.814 (1,22)	1.026 (1,22)	0.04074 (1,21)	1.759 (1,22)	4.423 (1,22)	0.1987 (1,21)	0.03391 (1,22)	0.3987 (1,22)	19.75 (1,22)	18.42 (1,22)	429.4 (1,21)	0.3362 (1,22)	60.07 (1,16)	0.7422 (1,16)	21.60 (1,16)	4.401 (1,16)	2.567 (1,16)	1.240 (1,16)	72.01 (1,16)	27.88 (1,16)	49.48 (1,16)	7.318 (1,16)	0.7881 (1,15)	99.98 (1,16)	96.29 (1,16)	146.4 (1,16)	138.8 (1,16)	1.761 (1,16)	125.7 (1,16)	0.08963 (1,16)	24.53 (1,16)	59.92 (1,16)	86.45 (1,16)	8.984 (1,16)	8.889 (1,16)	86.51 (1,16)	161.2 (1,16)	267.6 (1,16)	156.0 (1,16)	69.06 (1,16)	16.28 (1,16)	34.21 (1,16)	45.22 (1,16)	56.13 (1,16)	6.737 (1,16)	2.278 (1,15)	0.03509 (1,16)	47.28 (1,16)
YIntercept unconstrained
Best-fit values
YIntercept	0.809	1	-126.7	2.364	0.8967	0.9671	-33.2	0.2686	-0.1922	24.24	42.96	0.04876	-1.606	1.082	0.6175	0.973	0.7691	0.8693	0.8031	1.068	1.122	1.087	0.9264	0.7654	1.047	1.054	1.032	1.023	1.186	1.052	-1.221	0.9972	1.021	1.064	1.049	0.872	1.028	0.9865	1.022	1.036	1.078	1.101	1.111	0.9581	0.9691	0.8514	1.41	-0.7374	1.041
Slope	1.29	0.7265	226	8.815	2.029	0.6196	62.76	2.64	0.3741	6.69	16.07	0.001816	-1.461	-0.1747	0.7838	0.0176	0.5738	0.8249	0.9484	-0.09868	-0.1693	-0.1483	0.04213	0.6108	-0.2419	-0.008091	-0.06912	0.07063	0.2096	-0.1672	3.531	0.1565	-0.1033	-0.09663	0.2743	0.397	0.03581	-0.02808	-0.2165	-0.1843	-0.1019	0.1795	-0.03162	0.233	0.03554	0.717	0.07262	3.192	0.06703
Std. Error
YIntercept	0.5591	0.3578	125	11.71	0.6761	0.4598	74.47	1.459	0.3045	5.454	10.01	0.002353	2.769	0.1396	0.7167	0.2093	0.3666	0.5426	0.7213	0.1259	0.2124	0.1545	0.3424	0.8621	0.1047	0.1075	0.08527	0.08687	0.8941	0.09379	4.077	0.2013	0.132	0.1144	0.35	0.2925	0.1105	0.0777	0.06246	0.08295	0.1297	0.2728	0.19	0.1425	0.1294	0.328	0.9345	3.937	0.1514
Slope	0.2217	0.1419	49.57	4.728	0.2681	0.1823	28.91	0.5784	0.1207	2.163	3.969	0.0009133	1.098	0.05871	0.3014	0.08804	0.1542	0.2282	0.3033	0.05294	0.08933	0.06497	0.144	0.3524	0.04402	0.04519	0.03586	0.03654	0.376	0.03944	1.715	0.08468	0.0555	0.04813	0.1472	0.123	0.04649	0.03268	0.02627	0.03489	0.05455	0.1147	0.0799	0.05992	0.0544	0.138	0.4055	1.656	0.06367
95% Confidence Intervals
YIntercept	-0.3505 to 1.969	0.2581 to 1.742	-385.9 to 132.6	-21.99 to 26.72	-0.5053 to 2.299	0.01347 to 1.921	-188.1 to 121.7	-2.757 to 3.294	-0.8237 to 0.4392	12.93 to 35.55	22.20 to 63.72	0.04386 to 0.05365	-7.348 to 4.137	0.7859 to 1.378	-0.9019 to 2.137	0.5292 to 1.417	-0.008059 to 1.546	-0.2809 to 2.020	-0.7259 to 2.332	0.8014 to 1.335	0.6713 to 1.572	0.7593 to 1.414	0.2004 to 1.652	-1.072 to 2.603	0.8247 to 1.268	0.8266 to 1.282	0.8510 to 1.213	0.8392 to 1.208	-0.7090 to 3.082	0.8528 to 1.250	-9.863 to 7.422	0.5704 to 1.424	0.7417 to 1.301	0.8215 to 1.307	0.3071 to 1.791	0.2520 to 1.492	0.7938 to 1.263	0.8218 to 1.151	0.8894 to 1.154	0.8601 to 1.212	0.8030 to 1.353	0.5225 to 1.679	0.7084 to 1.514	0.6560 to 1.260	0.6949 to 1.243	0.1560 to 1.547	-0.5814 to 3.402	-9.083 to 7.608	0.7200 to 1.362
Slope	0.8298 to 1.749	0.4323 to 1.021	123.2 to 328.8	-1.017 to 18.65	1.473 to 2.585	0.2415 to 0.9977	2.645 to 122.9	1.441 to 3.840	0.1237 to 0.6244	2.205 to 11.17	7.835 to 24.30	-8.282e-005 to 0.003716	-3.738 to 0.8163	-0.2992 to -0.05027	0.1448 to 1.423	-0.1690 to 0.2042	0.2470 to 0.9007	0.3412 to 1.309	0.3053 to 1.591	-0.2109 to 0.01355	-0.3587 to 0.02007	-0.2861 to -0.01058	-0.2632 to 0.3474	-0.1402 to 1.362	-0.3352 to -0.1486	-0.1039 to 0.08771	-0.1451 to 0.006904	-0.006827 to 0.1481	-0.5875 to 1.007	-0.2508 to -0.08355	-0.1040 to 7.165	-0.02302 to 0.3360	-0.2210 to 0.01434	-0.1987 to 0.005400	-0.03777 to 0.5864	0.1362 to 0.6577	-0.06275 to 0.1344	-0.09735 to 0.04119	-0.2722 to -0.1608	-0.2583 to -0.1104	-0.2175 to 0.01377	-0.06379 to 0.4227	-0.2010 to 0.1378	0.1060 to 0.3601	-0.07979 to 0.1509	0.4245 to 1.009	-0.7917 to 0.9370	-0.3175 to 6.702	-0.06794 to 0.2020
Goodness of Fit
Degrees of Freedom	22	22	22	21	22	22	21	22	22	22	22	21	22	16	16	16	16	16	16	16	16	16	16	15	16	16	16	16	16	16	16	16	16	16	16	16	16	16	16	16	16	16	16	16	16	16	15	16	16
R square	0.606	0.5438	0.4858	0.142	0.7225	0.3442	0.1833	0.4864	0.3038	0.3031	0.4268	0.1585	0.07446	0.3563	0.2971	0.002493	0.4641	0.4496	0.3792	0.1784	0.1833	0.2457	0.005319	0.1669	0.6537	0.002	0.1884	0.1893	0.01905	0.5289	0.2095	0.1759	0.178	0.2012	0.1783	0.3943	0.03575	0.04411	0.8094	0.6357	0.179	0.1326	0.009692	0.4859	0.02598	0.628	0.002133	0.1886	0.06478
Adjusted R square	0.5881	0.523	0.4624	0.1012	0.7099	0.3144	0.1444	0.4631	0.2722	0.2714	0.4008	0.1184	0.03239	0.3161	0.2531	-0.05985	0.4306	0.4152	0.3404	0.127	0.1323	0.1985	-0.05685	0.1113	0.632	-0.06038	0.1377	0.1387	-0.04226	0.4994	0.1601	0.1244	0.1267	0.1513	0.127	0.3565	-0.02452	-0.01563	0.7975	0.6129	0.1277	0.07839	-0.0522	0.4538	-0.0349	0.6047	-0.06439	0.1378	0.006327
Absolute Sum of Squares	43.7	17.9	2185000	18232	63.89	29.56	623529	297.5	12.96	4158	14009	0.0006224	1072	1.944	51.26	4.372	13.41	29.37	51.91	1.581	4.501	2.381	11.7	58.37	1.093	1.152	0.7255	0.753	79.77	0.8776	1658	4.045	1.738	1.307	12.22	8.534	1.219	0.6023	0.3892	0.6865	1.679	7.428	3.601	2.025	1.67	10.74	81.34	1546	2.287
Sy.x	1.409	0.9019	315.1	29.46	1.704	1.159	172.3	3.677	0.7675	13.75	25.23	0.005444	6.98	0.3486	1.79	0.5228	0.9154	1.355	1.801	0.3144	0.5304	0.3858	0.8551	1.973	0.2614	0.2683	0.2129	0.2169	2.233	0.2342	10.18	0.5028	0.3295	0.2858	0.8741	0.7303	0.276	0.194	0.156	0.2071	0.3239	0.6813	0.4744	0.3558	0.323	0.8192	2.329	9.831	0.378
AICc	21.58	0.1569	281.3	160.8	30.7	12.2	242	67.62	-7.591	130.9	160.1	-234.6	98.38	-32.35	26.55	-17.76	2.413	16.53	26.78	-36.07	-17.23	-28.69	-0.03956	28.82	-42.71	-41.76	-50.09	-49.42	34.51	-46.66	89.13	-19.16	-34.37	-39.5	0.7495	-5.719	-40.74	-53.44	-61.3	-51.08	-34.99	-8.219	-21.25	-31.61	-35.09	-1.587	34.46	87.87	-29.43
Normality of Residuals
D'Agostino & Pearson omnibus K2	8.202	7.046	1.004	16.57	2.48	16.04	28.1	3.89	6.867	22.3	19.65	1.514	6.777	1.682	3.214	3.592	0.3884	4.368	3.082	2.576	12.87	1.007	16.73	20.96	2.385	0.7545	1.889	2.326	42.18	2.719	10.47	2.348	6.912	1.083	4.106	7.44	0.8567	5.468	4.462	2.859	9.225	1.502	1.145	7.866	4.033	0.1899	30.58	34.51	6.439
P value	0.0166	0.0295	0.6053	0.0003	0.2894	0.0003	< 0.0001	0.143	0.0323	< 0.0001	< 0.0001	0.469	0.0338	0.4313	0.2005	0.1659	0.8235	0.1126	0.2141	0.2758	0.0016	0.6045	0.0002	< 0.0001	0.3035	0.6857	0.3889	0.3125	< 0.0001	0.2567	0.0053	0.3091	0.0316	0.5817	0.1283	0.0242	0.6516	0.0649	0.1074	0.2395	0.0099	0.4718	0.5641	0.0196	0.1331	0.9094	< 0.0001	< 0.0001	0.04
Passed normality test (alpha=0.05)?	No	No	Yes	No	Yes	No	No	Yes	No	No	No	Yes	No	Yes	Yes	Yes	Yes	Yes	Yes	Yes	No	Yes	No	No	Yes	Yes	Yes	Yes	No	Yes	No	Yes	No	Yes	Yes	No	Yes	Yes	Yes	Yes	No	Yes	Yes	No	Yes	Yes	No	No	No
P value summary	*	*	ns	***	ns	***	****	ns	*	****	****	ns	*	ns	ns	ns	ns	ns	ns	ns	**	ns	***	****	ns	ns	ns	ns	****	ns	**	ns	*	ns	ns	*	ns	ns	ns	ns	**	ns	ns	*	ns	ns	****	****	*
YIntercept = 0.0
Best-fit values
YIntercept	= 0.0	= 0.0	= 0.0	= 0.0	= 0.0	= 0.0	= 0.0	= 0.0	= 0.0	= 0.0	= 0.0	= 0.0	= 0.0	= 0.0	= 0.0	= 0.0	= 0.0	= 0.0	= 0.0	= 0.0	= 0.0	= 0.0	= 0.0	= 0.0	= 0.0	= 0.0	= 0.0	= 0.0	= 0.0	= 0.0	= 0.0	= 0.0	= 0.0	= 0.0	= 0.0	= 0.0	= 0.0	= 0.0	= 0.0	= 0.0	= 0.0	= 0.0	= 0.0	= 0.0	= 0.0	= 0.0	= 0.0	= 0.0	= 0.0
Slope	1.565	1.067	182.9	9.628	2.334	0.9484	51.47	2.732	0.3087	14.93	30.67	0.01839	-2.007	0.1931	0.9938	0.3484	0.8353	1.12	1.221	0.2645	0.212	0.2212	0.3571	0.871	0.1139	0.3504	0.2817	0.4186	0.613	0.1904	3.116	0.4955	0.244	0.2652	0.631	0.6935	0.3854	0.3073	0.1309	0.1679	0.2646	0.5538	0.3462	0.5588	0.365	1.006	0.5603	2.942	0.4209
Std. Error
Slope	0.1167	0.08311	25.52	2.425	0.1402	0.1006	13.69	0.2913	0.0613	1.499	2.708	0.001994	0.5567	0.07309	0.1761	0.07707	0.09941	0.1404	0.1798	0.0709	0.08448	0.07506	0.09928	0.1943	0.06768	0.06836	0.06525	0.06489	0.2262	0.06703	0.9818	0.07696	0.06903	0.06955	0.105	0.0876	0.0672	0.0621	0.06315	0.06531	0.07182	0.09307	0.08082	0.06693	0.06596	0.09391	0.2547	0.9465	0.0723
95% Confidence Intervals
Slope	1.323 to 1.806	0.8946 to 1.238	130.1 to 235.7	4.598 to 14.66	2.044 to 2.624	0.7404 to 1.156	23.08 to 79.87	2.129 to 3.334	0.1819 to 0.4355	11.83 to 18.03	25.07 to 36.28	0.01426 to 0.02253	-3.158 to -0.8550	0.03889 to 0.3473	0.6223 to 1.365	0.1858 to 0.5110	0.6256 to 1.045	0.8243 to 1.417	0.8421 to 1.601	0.1149 to 0.4141	0.03381 to 0.3903	0.06282 to 0.3795	0.1476 to 0.5665	0.4592 to 1.283	-0.02884 to 0.2567	0.2062 to 0.4947	0.1440 to 0.4194	0.2817 to 0.5555	0.1357 to 1.090	0.04895 to 0.3318	1.044 to 5.187	0.3332 to 0.6579	0.09834 to 0.3896	0.1184 to 0.4119	0.4094 to 0.8526	0.5086 to 0.8783	0.2436 to 0.5272	0.1763 to 0.4383	-0.002362 to 0.2641	0.03012 to 0.3057	0.1131 to 0.4162	0.3574 to 0.7501	0.1757 to 0.5167	0.4176 to 0.7000	0.2259 to 0.5042	0.8083 to 1.205	0.02033 to 1.100	0.9448 to 4.938	0.2684 to 0.5735
Goodness of Fit
Degrees of Freedom	23	23	23	22	23	23	22	23	23	23	23	22	23	17	17	17	17	17	17	17	17	17	17	16	17	17	17	17	17	17	17	17	17	17	17	17	17	17	17	17	17	17	17	17	17	17	16	17	17
R square	0.5685	0.3817	0.4618	0.1404	0.7003	0.2124	0.1756	0.4856	0.2912	-0.3226	-0.05304	-17.05	0.06032	-2.06	0.2645	-1.344	0.3166	0.3613	0.3311	-3.519	-1.24	-2.087	-0.4496	0.1231	-1.511	-6.004	-7.239	-6.842	-0.0889	-3.173	0.2051	-1.088	-2.9	-4.115	-0.2831	0.05781	-5.178	-9.587	-2.379	-2.916	-3.365	-0.7499	-2.108	-0.9668	-3.391	0.4713	-0.1494	0.1868	-2.699
Adjusted R square	0.5685	0.3817	0.4618	0.1404	0.7003	0.2124	0.1756	0.4856	0.2912	-0.3226	-0.05304	-17.05	0.06032	-2.06	0.2645	-1.344	0.3166	0.3613	0.3311	-3.519	-1.24	-2.087	-0.4496	0.1231	-1.511	-6.004	-7.239	-6.842	-0.0889	-3.173	0.2051	-1.088	-2.9	-4.115	-0.2831	0.05781	-5.178	-9.587	-2.379	-2.916	-3.365	-0.7499	-2.108	-0.9668	-3.391	0.4713	-0.1494	0.1868	-2.699
Absolute Sum of Squares	47.85	24.25	2287000	18267	69	35.5	629428	297.9	13.19	7892	25737	0.01335	1088	9.243	53.63	10.28	17.1	34.09	55.93	8.697	12.35	9.747	17.05	61.44	7.924	8.086	7.364	7.284	88.55	7.774	1668	10.25	8.244	8.368	19.09	13.28	7.812	6.671	6.9	7.379	8.925	14.98	11.3	7.75	7.526	15.26	93.69	1550	9.044
Sy.x	1.442	1.027	315.3	28.82	1.732	1.242	169.1	3.599	0.7574	18.52	33.45	0.02463	6.878	0.7374	1.776	0.7775	1.003	1.416	1.814	0.7153	0.8522	0.7572	1.002	1.96	0.6827	0.6897	0.6582	0.6546	2.282	0.6762	9.904	0.7763	0.6964	0.7016	1.06	0.8837	0.6779	0.6264	0.6371	0.6588	0.7246	0.9389	0.8153	0.6752	0.6654	0.9474	2.42	9.548	0.7294
AICc	21.13	4.823	279.7	158.2	29.92	13.97	239.6	65.02	-9.789	143.7	172	-166.8	96.11	-7.197	24.45	-5.29	3.873	16.29	25.21	-8.293	-1.987	-6.242	3.826	26.7	-9.969	-9.605	-11.29	-11.49	33.48	-10.31	86.32	-5.343	-9.255	-8.988	5.857	-0.6799	-10.23	-13.07	-12.46	-11.25	-7.828	1.5	-3.579	-10.37	-10.9	1.824	33.87	85	-7.59
Normality of Residuals
D'Agostino & Pearson omnibus K2	2.017	0.1359	1.743	15.64	1.05	3.938	30.69	3.191	4.346	2.629	3.327	3.626	8.091	2.013	0.6822	2.792	3.046	0.1825	0.6447	0.2707	4.567	0.3492	0.9609	13.25	1.437	0.6137	0.9508	2.397	34.42	1.516	12.55	5.353	2.16	3.35	0.97	2.273	0.7393	2.5	3.428	3.056	8.494	1.213	2.497	3.914	1.053	0.459	20.26	35.84	7.184
P value	0.3648	0.9343	0.4184	0.0004	0.5915	0.1396	< 0.0001	0.2028	0.1138	0.2686	0.1894	0.1631	0.0175	0.3654	0.711	0.2476	0.2181	0.9128	0.7244	0.8734	0.1019	0.8398	0.6185	0.0013	0.4874	0.7358	0.6216	0.3016	< 0.0001	0.4685	0.0019	0.0688	0.3397	0.1873	0.6157	0.3209	0.691	0.2865	0.1801	0.217	0.0143	0.5453	0.2869	0.1413	0.5907	0.7949	< 0.0001	< 0.0001	0.0275
Passed normality test (alpha=0.05)?	Yes	Yes	Yes	No	Yes	Yes	No	Yes	Yes	Yes	Yes	Yes	No	Yes	Yes	Yes	Yes	Yes	Yes	Yes	Yes	Yes	Yes	No	Yes	Yes	Yes	Yes	No	Yes	No	Yes	Yes	Yes	Yes	Yes	Yes	Yes	Yes	Yes	No	Yes	Yes	Yes	Yes	Yes	No	No	No
P value summary	ns	ns	ns	***	ns	ns	****	ns	ns	ns	ns	ns	*	ns	ns	ns	ns	ns	ns	ns	ns	ns	ns	**	ns	ns	ns	ns	****	ns	**	ns	ns	ns	ns	ns	ns	ns	ns	ns	*	ns	ns	ns	ns	ns	****	****	*
Constraints
YIntercept	YIntercept = 0.0	YIntercept = 0.0	YIntercept = 0.0	YIntercept = 0.0	YIntercept = 0.0	YIntercept = 0.0	YIntercept = 0.0	YIntercept = 0.0	YIntercept = 0.0	YIntercept = 0.0	YIntercept = 0.0	YIntercept = 0.0	YIntercept = 0.0	YIntercept = 0.0	YIntercept = 0.0	YIntercept = 0.0	YIntercept = 0.0	YIntercept = 0.0	YIntercept = 0.0	YIntercept = 0.0	YIntercept = 0.0	YIntercept = 0.0	YIntercept = 0.0	YIntercept = 0.0	YIntercept = 0.0	YIntercept = 0.0	YIntercept = 0.0	YIntercept = 0.0	YIntercept = 0.0	YIntercept = 0.0	YIntercept = 0.0	YIntercept = 0.0	YIntercept = 0.0	YIntercept = 0.0	YIntercept = 0.0	YIntercept = 0.0	YIntercept = 0.0	YIntercept = 0.0	YIntercept = 0.0	YIntercept = 0.0	YIntercept = 0.0	YIntercept = 0.0	YIntercept = 0.0	YIntercept = 0.0	YIntercept = 0.0	YIntercept = 0.0	YIntercept = 0.0	YIntercept = 0.0	YIntercept = 0.0
Number of points
Analyzed	24	24	24	23	24	24	23	24	24	24	24	23	24	18	18	18	18	18	18	18	18	18	18	17	18	18	18	18	18	18	18	18	18	18	18	18	18	18	18	18	18	18	18	18	18	18	17	18	18
log(agonist) vs. response (three parameters)									Ambiguous						Ambiguous	Not converged	Ambiguous		Ambiguous	Ambiguous		Ambiguous	Interrupted	Interrupted		Not converged		Interrupted	Not converged		Ambiguous	Interrupted			Interrupted		Not converged	Not converged				Interrupted	Not converged				Not converged	Ambiguous	Interrupted
Best-fit values
Bottom	0.923	0.9703	-32.89	0.1869	0.9137	1.01	-6.071	0.7683	-0.1419	27.55	49.85	0.04841	-2.266	1.068	0.7047		0.9696	1.213	1.38	1.073	1.143	1.067	0.7856	0.9807	1.026		1.016	-563		0.9995	-1.527	-88.27	1.03	1.065	-245.1	0.9136			1.006	0.9874	1.095	-3921		0.9854	0.9555	1.014		-0.4145	-1862
Top	6.159	3.585	3566	33.1	8.478	3.078	513.8	13.37	~ 33764	128.1	234.4	0.05518	-19.81	-0.573	~ 13454		~ 3613	6.652	~ 783.8	~ -549.9	-1.674	~ -389.7	407332	487633	-0.1241		-0.2113	1.239		-0.5627	~ 56319	1.448	0.5503	-1.099	1.866	3.386			0.1174	-0.05414	-0.8504	1.67		2.092	1.424	4.991		~ 20965	1.255
LogEC50	2.487	2.127	3.779	1.979	2.262	2.063	3.372	2.774	~ 7.583	3.773	3.593	2.053	3.628	3.341	~ 6.860		~ 6.486	3.226	~ 5.680	~ 6.336	3.645	~ 6.051	9.148	8.585	2.714		3.791	-3.373		3.431	~ 6.783	-2.3	2.567	3.846	-2.454	3.015			2.501	3.01	3.714	-3.768		2.735	3.421	2.971		~ 6.441	-3.865
EC50	307.2	134	6014	95.28	183	115.5	2357	594.8	~ 3.830e+007	5928	3916	112.9	4249	2192	~ 7.249e+006		~ 3.060e+006	1681	~ 478340	~ 2.167e+006	4417	~ 1.125e+006	1405000000	384300000	518.1		6182	0.0004236		2700	~ 6.073e+006	0.005017	369	7014	0.003519	1036			316.8	1023	5182	0.0001705		542.9	2636	936		~ 2.757e+006	0.0001364
Span	5.236	2.614	3599	32.91	7.564	2.068	519.9	12.6	~ 33764	100.5	184.6	0.00677	-17.54	-1.641	~ 13453		~ 3612	5.439	~ 782.4	~ -551.0	-2.817	~ -390.8	407331	487632	-1.15		-1.227	564.2		-1.562	~ 56320	89.72	-0.4793	-2.164	247	2.472			-0.8884	-1.042	-1.945	3922		1.107	0.4684	3.977		~ 20965	1864
Std. Error
Bottom	0.5521	0.3777	51.07	12.47	0.6868	0.507	66.64	1.358	0.09537	4.313	6.679	0.002519	2.568	0.1042	0.4064		0.1598	0.5199	0.6181	0.0909	0.1671	0.1069			0.08939		0.0743			0.06551	2.586		0.1353	0.0881		0.2566			0.05798	0.07106	0.09946			0.1381	0.1254	0.277		3.016
Top	0.8288	0.4315	2509	14.14	0.8521	0.5603	641.8	2.986	~ 1.582e+008	206.5	154.3	0.00253	68.23	1.103	~ 2.673e+007		~ 1.873e+006	3.832	~ 177395	~ 534513	5.377	~ 169568			0.2162		4.32			0.9445	~ 1.194e+008		0.2699	6.44		1.087			0.1076	0.2974	4.225			0.3444	1.743	1.063		~ 2.870e+007
LogEC50	0.2709	0.3991	0.4278	1.219	0.2347	0.7102	1.053	0.3296	~ 2034	1.265	0.5855	0.9976	2.651	0.5719	~ 863.1		~ 225.3	0.6625	~ 98.99	~ 421.8	1.27	~ 188.9			0.2643		2.125			0.476	~ 920.8		0.8832	1.74		0.4928			0.2001	0.3214	1.377			0.431	2.956	0.3103		~ 595.1
Span	0.9349	0.5546	2480	18.19	1.052	0.7311	610.5	2.978	~ 1.582e+008	204	150.8	0.003454	66.85	1.065	~ 2.673e+007		~ 1.873e+006	3.672	~ 177395	~ 534513	5.298	~ 169568			0.219		4.282			0.9178	~ 1.194e+008		0.2858	6.394		1.042			0.1164	0.2854	4.176			0.347	1.693	1.024		~ 2.870e+007
95% Confidence Intervals
Bottom	-0.2252 to 2.071	0.1848 to 1.756	-139.1 to 73.32	-25.84 to 26.21	-0.5147 to 2.342	-0.04483 to 2.064	-145.1 to 132.9	-2.056 to 3.593	-0.3403 to 0.05639	18.58 to 36.52	35.96 to 63.74	0.04316 to 0.05367	-7.606 to 3.074	0.8456 to 1.290	-0.1615 to 1.571		0.6290 to 1.310	0.1044 to 2.321	0.06202 to 2.697	0.8792 to 1.267	0.7868 to 1.499	0.8390 to 1.295			0.8355 to 1.217		0.8578 to 1.175			0.8599 to 1.139	-7.040 to 3.985		0.7412 to 1.318	0.8776 to 1.253		0.3667 to 1.460			0.8823 to 1.129	0.8359 to 1.139	0.8828 to 1.307			0.6909 to 1.280	0.6883 to 1.223	0.4237 to 1.604		-6.842 to 6.013
Top	4.436 to 7.883	2.687 to 4.482	-1653 to 8784	3.593 to 62.60	6.706 to 10.25	1.913 to 4.243	-824.9 to 1853	7.162 to 19.58	(Very wide)	-301.3 to 557.4	-86.38 to 555.2	0.04990 to 0.06046	-161.7 to 122.1	-2.924 to 1.778	(Very wide)		(Very wide)	-1.516 to 14.82	(Very wide)	(Very wide)	-13.14 to 9.787	(Very wide)			-0.5850 to 0.3367		-9.419 to 8.997			-2.576 to 1.450	(Very wide)		-0.02506 to 1.126	-14.83 to 12.63		1.069 to 5.702			-0.1120 to 0.3468	-0.6880 to 0.5797	-9.856 to 8.155			1.358 to 2.826	-2.291 to 5.139	2.725 to 7.258		(Very wide)
LogEC50	1.924 to 3.051	1.297 to 2.957	2.890 to 4.669	-0.5642 to 4.522	1.774 to 2.751	0.5855 to 3.540	1.175 to 5.569	2.089 to 3.460	(Very wide)	1.143 to 6.403	2.375 to 4.810	-0.02817 to 4.134	-1.884 to 9.141	2.122 to 4.560	(Very wide)		(Very wide)	1.814 to 4.638	(Very wide)	(Very wide)	0.9392 to 6.351	(Very wide)			2.151 to 3.278		-0.7375 to 8.320			2.417 to 4.446	(Very wide)		0.6845 to 4.449	0.1382 to 7.554		1.965 to 4.066			2.074 to 2.927	2.325 to 3.695	0.7800 to 6.649			1.816 to 3.653	-2.879 to 9.721	2.310 to 3.633		(Very wide)
EC50	83.94 to 1124	19.82 to 906.2	775.4 to 46640	0.2728 to 33279	59.47 to 563.2	3.851 to 3464	14.98 to 370791	122.7 to 2883	(Very wide)	13.89 to 2.529e+006	237.3 to 64614	0.9372 to 13603	0.01306 to 1.382e+009	132.4 to 36294	(Very wide)		(Very wide)	65.09 to 43409	(Very wide)	(Very wide)	8.693 to 2.244e+006	(Very wide)			141.6 to 1895		0.1830 to 2.088e+008			261.0 to 27921	(Very wide)		4.836 to 28150	1.375 to 3.579e+007		92.26 to 11630			118.7 to 845.7	211.3 to 4955	6.026 to 4.456e+006			65.49 to 4501	0.001321 to 5.260e+009	204.1 to 4292		(Very wide)
Span	3.292 to 7.181	1.461 to 3.768	-1559 to 8757	-5.040 to 70.86	5.377 to 9.752	0.5479 to 3.589	-753.6 to 1793	6.412 to 18.80	(Very wide)	-323.7 to 524.8	-128.9 to 498.1	-0.0004364 to 0.01398	-156.6 to 121.5	-3.910 to 0.6283	(Very wide)		(Very wide)	-2.388 to 13.27	(Very wide)	(Very wide)	-14.11 to 8.474	(Very wide)			-1.617 to -0.6833		-10.36 to 7.900			-3.518 to 0.3940	(Very wide)		-1.088 to 0.1300	-15.79 to 11.46		0.2501 to 4.694			-1.136 to -0.6404	-1.650 to -0.4333	-10.85 to 6.956			0.3674 to 1.847	-3.139 to 4.076	1.795 to 6.160		(Very wide)
Goodness of Fit
Degrees of Freedom	21	21	21	20	21	21	20	21	21	21	21	20	21	15	15		15	15	15	15	15	15			15		15			15	15		15	15		15			15	15	15			15	15	15		15
R square	0.6578	0.5593	0.9039	0.1682	0.7492	0.313	0.2986	0.5883	0.9198	0.5126	0.7207	0.1802	0.1244	0.6418	0.7554		0.8898	0.5042	0.5068	0.5364	0.4773	0.6089			0.7709		0.3551			0.7677	0.6557		0.2279	0.5027		0.5584			0.8539	0.7469	0.4976			0.5607	0.07686	0.7506		0.4847
Adjusted R square	0.6252	0.5173	0.8948	0.08499	0.7253	0.2476	0.2284	0.5491	0.9122	0.4662	0.6941	0.09824	0.04105	0.5941	0.7228		0.8751	0.4381	0.441	0.4746	0.4076	0.5567			0.7404		0.2691			0.7367	0.6098		0.1249	0.4364		0.4995			0.8344	0.7132	0.4306			0.5021	-0.04622	0.7173		0.416
Absolute Sum of Squares	37.95	17.29	408119	17676	57.75	30.96	535532	238.5	1.492	2908	6826	0.0006064	1014	1.082	17.83		2.756	26.46	41.24	0.8922	2.881	1.235			0.7231		0.5765			0.4327	722.2		1.632	0.8136		6.222			0.2983	0.4769	1.027			1.731	1.582	7.199		981.9
Sy.x	1.344	0.9073	139.4	29.73	1.658	1.214	163.6	3.37	0.2666	11.77	18.03	0.005506	6.948	0.2686	1.09		0.4287	1.328	1.658	0.2439	0.4383	0.2869			0.2196		0.196			0.1698	6.939		0.3299	0.2329		0.644			0.141	0.1783	0.2617			0.3397	0.3248	0.6928		8.091
AICc	21.1	2.23	243.9	163	31.18	16.22	241.5	65.21	-56.56	125.2	145.7	-232.3	99.95	-39.53	10.91		-22.7	18.01	26	-43	-21.9	-37.15			-46.79		-50.86			-56.03	77.53		-32.13	-44.66		-8.044			-62.72	-54.28	-40.47			-31.07	-32.69	-5.419		83.06
Normality of Residuals
D'Agostino & Pearson omnibus K2	6.55	6.699	1.21	15.94	2.793	15.88	18.29	0.6961	1.306	17.18	20.39	1.245	3.934	1.55	0.5374		2.112	0.1842	1.359	1.441	10.91	3.031			4.378		1.112			0.2373	2.899		9.423	1.583		21.63			8.071	0.1637	7.545			3.45	5.423	3.652		28.45
P value	0.0378	0.0351	0.5461	0.0003	0.2475	0.0004	0.0001	0.7061	0.5204	0.0002	< 0.0001	0.5366	0.1398	0.4606	0.7644		0.3479	0.912	0.507	0.4864	0.0043	0.2196			0.1121		0.5735			0.8881	0.2347		0.009	0.4531		< 0.0001			0.0177	0.9214	0.023			0.1782	0.0664	0.1611		< 0.0001
Passed normality test (alpha=0.05)?	No	No	Yes	No	Yes	No	No	Yes	Yes	No	No	Yes	Yes	Yes	Yes		Yes	Yes	Yes	Yes	No	Yes			Yes		Yes			Yes	Yes		No	Yes		No			No	Yes	No			Yes	Yes	Yes		No
P value summary	*	*	ns	***	ns	***	***	ns	ns	***	****	ns	ns	ns	ns		ns	ns	ns	ns	**	ns			ns		ns			ns	ns		**	ns		****			*	ns	*			ns	ns	ns		****
Number of points
Analyzed	24	24	24	23	24	24	23	24	24	24	24	23	24	18	18	18	18	18	18	18	18	18	18	17	18	18	18	18	18	18	18	18	18	18	18	18	18	18	18	18	18	18	18	18	18	18	17	18	18
Linear (with and without y-intercept constraint) and Log regressions. Cells highlighted in yellow indicate best fit model based on lowest AICc, lowest Sy.x (standard deviation of residuals), lowest absolute sum of squares, and hightest adjusted R2 value. Parameters in Bold have a positive relationship to dose and those in Italics have a negative relationship to dose based on an R2 value greater t…
[truncated: 41 more columns]

## Sheet: 2 wk log dose
	Cyp1a1	Cyp1a2	Cyp2b10	Cyp2e1	Ugt1a1	Cyp3a11	Ugt1a9	Cyp3a4	Bilirubin	ALT	AST	Liver:BW	Percent Weight Loss	Abcb11	Abcb1a	Abcb4	Abcc2	Abcc3	Aldoa	Asah1	Atp8b1	Avpr1a	Bhmt	Btg2	Car3	Casp3	Ccng1	Cd36	Cd68	Cdc14b	Cdkn1a	Col4a1	Cryl1	Cxcl12	Ddit4l	Ddx39	Dnajb11	Dnajc3	Fabp1	Fads1	Emc9	Fasn	Fmo1	Timm10b	Gclc	Gsr	Hao2	Hmox1	Hpn
Linear Regression
Null hypothesis	YIntercept = 0.0	YIntercept = 0.0	YIntercept = 0.0	YIntercept = 0.0	YIntercept = 0.0	YIntercept = 0.0	YIntercept = 0.0	YIntercept = 0.0	YIntercept = 0.0	YIntercept = 0.0	YIntercept = 0.0	YIntercept = 0.0	YIntercept = 0.0	YIntercept = 0.0	YIntercept = 0.0	YIntercept = 0.0	YIntercept = 0.0	YIntercept = 0.0	YIntercept = 0.0	YIntercept = 0.0	YIntercept = 0.0	YIntercept = 0.0	YIntercept = 0.0	YIntercept = 0.0	YIntercept = 0.0	YIntercept = 0.0	YIntercept = 0.0	YIntercept = 0.0	YIntercept = 0.0	YIntercept = 0.0	YIntercept = 0.0	YIntercept = 0.0	YIntercept = 0.0	YIntercept = 0.0	YIntercept = 0.0	YIntercept = 0.0	YIntercept = 0.0	YIntercept = 0.0	YIntercept = 0.0	YIntercept = 0.0	YIntercept = 0.0	YIntercept = 0.0	YIntercept = 0.0	YIntercept = 0.0	YIntercept = 0.0	YIntercept = 0.0	YIntercept = 0.0	YIntercept = 0.0	YIntercept = 0.0
Alternative hypothesis	YIntercept unconstrained	YIntercept unconstrained	YIntercept unconstrained	YIntercept unconstrained	YIntercept unconstrained	YIntercept unconstrained	YIntercept unconstrained	YIntercept unconstrained	YIntercept unconstrained	YIntercept unconstrained	YIntercept unconstrained	YIntercept unconstrained	YIntercept unconstrained	YIntercept unconstrained	YIntercept unconstrained	YIntercept unconstrained	YIntercept unconstrained	YIntercept unconstrained	YIntercept unconstrained	YIntercept unconstrained	YIntercept unconstrained	YIntercept unconstrained	YIntercept unconstrained	YIntercept unconstrained	YIntercept unconstrained	YIntercept unconstrained	YIntercept unconstrained	YIntercept unconstrained	YIntercept unconstrained	YIntercept unconstrained	YIntercept unconstrained	YIntercept unconstrained	YIntercept unconstrained	YIntercept unconstrained	YIntercept unconstrained	YIntercept unconstrained	YIntercept unconstrained	YIntercept unconstrained	YIntercept unconstrained	YIntercept unconstrained	YIntercept unconstrained	YIntercept unconstrained	YIntercept unconstrained	YIntercept unconstrained	YIntercept unconstrained	YIntercept unconstrained	YIntercept unconstrained	YIntercept unconstrained	YIntercept unconstrained
P value	0.4998	0.3103	0.441	0.8842	0.9005	0.0013	0.3999	0.5267	0.7303	0.2435	0.0253	< 0.0001	0.2531	< 0.0001	0.6652	< 0.0001	0.3711	0.0016	0.0371	< 0.0001	< 0.0001	< 0.0001	< 0.0001	0.1275	< 0.0001	0.0003	< 0.0001	0.003	0.001	< 0.0001	0.9032	< 0.0001	< 0.0001	< 0.0001	0.1353	0.1891	< 0.0001	< 0.0001	< 0.0001	< 0.0001	< 0.0001	< 0.0001	< 0.0001	0.0017	0.4888	0.1143	< 0.0001	0.1899	< 0.0001
Conclusion (alpha = 0.05)	Do not reject null hypothesis	Do not reject null hypothesis	Do not reject null hypothesis	Do not reject null hypothesis	Do not reject null hypothesis	Reject null hypothesis	Do not reject null hypothesis	Do not reject null hypothesis	Do not reject null hypothesis	Do not reject null hypothesis	Reject null hypothesis	Reject null hypothesis	Do not reject null hypothesis	Reject null hypothesis	Do not reject null hypothesis	Reject null hypothesis	Do not reject null hypothesis	Reject null hypothesis	Reject null hypothesis	Reject null hypothesis	Reject null hypothesis	Reject null hypothesis	Reject null hypothesis	Do not reject null hypothesis	Reject null hypothesis	Reject null hypothesis	Reject null hypothesis	Reject null hypothesis	Reject null hypothesis	Reject null hypothesis	Do not reject null hypothesis	Reject null hypothesis	Reject null hypothesis	Reject null hypothesis	Do not reject null hypothesis	Do not reject null hypothesis	Reject null hypothesis	Reject null hypothesis	Reject null hypothesis	Reject null hypothesis	Reject null hypothesis	Reject null hypothesis	Reject null hypothesis	Reject null hypothesis	Do not reject null hypothesis	Do not reject null hypothesis	Reject null hypothesis	Do not reject null hypothesis	Reject null hypothesis
Preferred model	YIntercept = 0.0	YIntercept = 0.0	YIntercept = 0.0	YIntercept = 0.0	YIntercept = 0.0	YIntercept unconstrained	YIntercept = 0.0	YIntercept = 0.0	YIntercept = 0.0	YIntercept = 0.0	YIntercept unconstrained	YIntercept unconstrained	YIntercept = 0.0	YIntercept unconstrained	YIntercept = 0.0	YIntercept unconstrained	YIntercept = 0.0	YIntercept unconstrained	YIntercept unconstrained	YIntercept unconstrained	YIntercept unconstrained	YIntercept unconstrained	YIntercept unconstrained	YIntercept = 0.0	YIntercept unconstrained	YIntercept unconstrained	YIntercept unconstrained	YIntercept unconstrained	YIntercept unconstrained	YIntercept unconstrained	YIntercept = 0.0	YIntercept unconstrained	YIntercept unconstrained	YIntercept unconstrained	YIntercept = 0.0	YIntercept = 0.0	YIntercept unconstrained	YIntercept unconstrained	YIntercept unconstrained	YIntercept unconstrained	YIntercept unconstrained	YIntercept unconstrained	YIntercept unconstrained	YIntercept unconstrained	YIntercept = 0.0	YIntercept = 0.0	YIntercept unconstrained	YIntercept = 0.0	YIntercept unconstrained
F (DFn, DFd)	0.4708 (1,22)	1.079 (1,22)	0.6157 (1,22)	0.02171 (1,22)	0.01599 (1,22)	13.60 (1,22)	0.7384 (1,21)	0.4139 (1,22)	0.1220 (1,21)	1.440 (1,21)	5.799 (1,21)	319.3 (1,22)	1.378 (1,22)	90.39 (1,18)	0.1936 (1,18)	123.1 (1,18)	0.8416 (1,18)	13.83 (1,18)	5.071 (1,18)	100.2 (1,18)	154.4 (1,18)	109.8 (1,18)	33.75 (1,18)	2.567 (1,17)	148.7 (1,18)	20.48 (1,18)	27.47 (1,18)	11.72 (1,18)	15.25 (1,18)	162.2 (1,18)	0.01521 (1,18)	98.45 (1,18)	94.72 (1,18)	209.9 (1,18)	2.446 (1,18)	1.863 (1,18)	82.39 (1,18)	24.99 (1,18)	127.0 (1,18)	108.1 (1,18)	111.6 (1,18)	57.85 (1,18)	46.75 (1,18)	13.56 (1,18)	0.4994 (1,18)	2.755 (1,18)	32.65 (1,15)	1.856 (1,18)	131.0 (1,18)
YIntercept unconstrained
Best-fit values
YIntercept	0.389	0.5267	-7.087	0.5145	0.1046	0.9877	-4.417	-1.823	-0.111	28.55	54.53	0.03588	0.03325	1.018	0.4833	1.02	0.6905	0.8736	0.798	1.019	0.9944	0.9878	0.9663	0.7575	1.029	0.9197	0.9039	0.8504	0.9397	1.008	-0.2868	0.9914	1.006	1.029	1.237	0.6724	0.943	0.8996	1.08	1.031	1.034	0.9561	0.9744	0.8984	0.7197	0.7047	1.01	0.9117	0.9995
Slope	1.251	1.162	23.06	4.484	2.406	0.5747	8.861	6.08	0.3407	15.72	20.56	0.01144	-0.02807	-0.2316	1.559	-0.1968	0.6467	0.3244	0.496	-0.1377	-0.2256	-0.2719	-0.09786	0.09894	-0.3049	0.03793	0.04261	0.2587	-0.1169	-0.1963	2.131	-0.1298	-0.1274	-0.2002	0.2398	0.5068	-0.09335	0.007601	-0.271	-0.1408	-0.1119	-0.2048	-0.07157	0.1993	0.362	0.475	-0.1376	0.4243	-0.05781
Std. Error
YIntercept	0.5669	0.5071	9.032	3.492	0.8271	0.2678	5.14	2.834	0.3177	23.79	22.64	0.002008	0.02833	0.1071	1.099	0.09198	0.7526	0.2349	0.3544	0.1017	0.08003	0.09428	0.1663	0.4728	0.08441	0.2032	0.1725	0.2484	0.2407	0.07917	2.326	0.09991	0.1033	0.07103	0.7913	0.4926	0.1039	0.1799	0.09583	0.09919	0.09787	0.1257	0.1425	0.244	1.018	0.4246	0.1768	0.6692	0.08732
Slope	0.2822	0.2525	4.496	1.738	0.4117	0.1333	2.505	1.411	0.1615	12.09	11.51	0.0009995	0.0141	0.05351	0.5489	0.04595	0.376	0.1174	0.177	0.05083	0.03998	0.0471	0.0831	0.2302	0.04217	0.1015	0.08616	0.1241	0.1202	0.03955	1.162	0.04992	0.05162	0.03548	0.3953	0.2461	0.0519	0.0899	0.04788	0.04955	0.04889	0.0628	0.07119	0.1219	0.5088	0.2121	0.09671	0.3343	0.04363
95% Confidence Intervals
YIntercept	-0.7866 to 1.565	-0.5250 to 1.578	-25.82 to 11.64	-6.727 to 7.756	-1.611 to 1.820	0.4322 to 1.543	-15.11 to 6.273	-7.701 to 4.054	-0.7718 to 0.5498	-20.93 to 78.02	7.441 to 101.6	0.03171 to 0.04004	-0.02550 to 0.09201	0.7933 to 1.243	-1.825 to 2.791	0.8272 to 1.214	-0.8908 to 2.272	0.3801 to 1.367	0.05348 to 1.542	0.8048 to 1.232	0.8263 to 1.163	0.7897 to 1.186	0.6169 to 1.316	-0.2400 to 1.755	0.8520 to 1.207	0.4927 to 1.347	0.5415 to 1.266	0.3286 to 1.372	0.4341 to 1.445	0.8421 to 1.175	-5.172 to 4.599	0.7815 to 1.201	0.7885 to 1.223	0.8799 to 1.178	-0.4250 to 2.900	-0.3625 to 1.707	0.7247 to 1.161	0.5216 to 1.278	0.8786 to 1.281	0.8228 to 1.240	0.8281 to 1.239	0.6920 to 1.220	0.6750 to 1.274	0.3859 to 1.411	-1.420 to 2.859	-0.1873 to 1.597	0.6333 to 1.387	-0.4943 to 2.318	0.8161 to 1.183
Slope	0.6662 to 1.837	0.6380 to 1.685	13.74 to 32.39	0.8794 to 8.090	1.553 to 3.260	0.2982 to 0.8513	3.651 to 14.07	3.154 to 9.006	0.004933 to 0.6765	-9.417 to 40.87	-3.368 to 44.49	0.009363 to 0.01351	-0.05732 to 0.001185	-0.3440 to -0.1192	0.4058 to 2.712	-0.2933 to -0.1002	-0.1433 to 1.437	0.07782 to 0.5709	0.1241 to 0.8680	-0.2445 to -0.03094	-0.3096 to -0.1416	-0.3709 to -0.1730	-0.2724 to 0.07672	-0.3868 to 0.5847	-0.3935 to -0.2163	-0.1754 to 0.2513	-0.1384 to 0.2236	-0.002005 to 0.5194	-0.3695 to 0.1357	-0.2794 to -0.1132	-0.3099 to 4.572	-0.2346 to -0.02490	-0.2358 to -0.01891	-0.2748 to -0.1257	-0.5908 to 1.070	-0.01027 to 1.024	-0.2024 to 0.01569	-0.1813 to 0.1965	-0.3716 to -0.1704	-0.2449 to -0.03669	-0.2146 to -0.009131	-0.3368 to -0.07290	-0.2211 to 0.07800	-0.05673 to 0.4554	-0.7070 to 1.431	0.02939 to 0.9206	-0.3437 to 0.06859	-0.2781 to 1.127	-0.1495 to 0.03384
Goodness of Fit
Degrees of Freedom	22	22	22	22	22	22	21	22	21	21	21	22	22	18	18	18	18	18	18	18	18	18	18	17	18	18	18	18	18	18	18	18	18	18	18	18	18	18	18	18	18	18	18	18	18	18	15	18	18
R square	0.472	0.4904	0.5446	0.2323	0.6083	0.4579	0.3734	0.4577	0.1749	0.07456	0.132	0.8561	0.1525	0.51	0.3095	0.5046	0.1411	0.298	0.3037	0.2897	0.6389	0.6493	0.07154	0.01075	0.7438	0.007691	0.01341	0.1945	0.04986	0.5777	0.1575	0.273	0.2527	0.6389	0.02003	0.1907	0.1524	0.0003969	0.6403	0.3096	0.2253	0.3715	0.05316	0.1294	0.02735	0.2179	0.1188	0.08212	0.08889
Adjusted R square	0.448	0.4672	0.5239	0.1974	0.5905	0.4332	0.3435	0.433	0.1357	0.03049	0.09065	0.8496	0.114	0.4827	0.2711	0.4771	0.09342	0.259	0.265	0.2503	0.6189	0.6298	0.01996	-0.04744	0.7296	-0.04744	-0.0414	0.1497	-0.002923	0.5542	0.1107	0.2326	0.2112	0.6188	-0.03442	0.1457	0.1053	-0.05514	0.6203	0.2713	0.1822	0.3366	0.0005582	0.081	-0.02669	0.1745	0.06009	0.03113	0.03827
Absolute Sum of Squares	46.36	37.1	11768	1759	98.69	10.35	3084	1159	13.83	77505	70219	0.0005816	0.1158	1.327	139.6	0.9786	65.53	6.383	14.53	1.197	0.7408	1.028	3.2	20.62	0.8243	4.779	3.441	7.136	6.7	0.725	625.6	1.155	1.235	0.5836	72.43	28.07	1.248	3.746	1.062	1.138	1.108	1.828	2.349	6.884	120	20.85	2.968	51.81	0.8821
Sy.x	1.452	1.299	23.13	8.942	2.118	0.6859	12.12	7.258	0.8114	60.75	57.83	0.005142	0.07256	0.2715	2.785	0.2332	1.908	0.5955	0.8983	0.2579	0.2029	0.239	0.4217	1.101	0.214	0.5152	0.4372	0.6296	0.6101	0.2007	5.895	0.2533	0.2619	0.1801	2.006	1.249	0.2634	0.4562	0.2429	0.2514	0.2481	0.3187	0.3613	0.6184	2.582	1.076	0.4448	1.697	0.2214
AICc	23	17.66	155.9	110.3	41.13	-12.99	119.9	100.3	-4.444	194.1	191.8	-247.9	-120.8	-46.76	46.36	-52.85	31.23	-15.34	1.104	-48.81	-58.41	-51.86	-29.15	9.158	-56.28	-21.13	-27.7	-13.11	-14.37	-58.85	76.36	-49.54	-48.2	-63.19	33.24	14.28	-47.98	-26	-51.21	-49.83	-50.36	-40.35	-35.33	-13.83	43.33	8.334	-21.82	26.54	-54.92
Normality of Residuals
D'Agostino & Pearson omnibus K2	4.963	8.251	0.9357	19.69	4.067	1.714	8.594	17.67	34.83	41.81	28.33	2.907	6.345	0.1539	34.23	12.68	39.46	15.67	30.85	1.926	0.12	5.638	1.884	33.85	3.144	25.67	20.69	10.48	22.41	0.3287	25.84	1.419	1.398	0.9421	27.21	7.339	1.318	16.48	1.631	0.02444	0.2822	4.427	3.737	32.17	46.84	17.04	4.72	40.62	0.496
P value	0.0836	0.0162	0.6264	< 0.0001	0.1309	0.4245	0.0136	0.0001	< 0.0001	< 0.0001	< 0.0001	0.2337	0.0419	0.9259	< 0.0001	0.0018	< 0.0001	0.0004	< 0.0001	0.3817	0.9417	0.0597	0.3898	< 0.0001	0.2076	< 0.0001	< 0.0001	0.0053	< 0.0001	0.8484	< 0.0001	0.4918	0.4971	0.6243	< 0.0001	0.0255	0.5173	0.0003	0.4425	0.9879	0.8684	0.1093	0.1544	< 0.0001	< 0.0001	0.0002	0.0944	< 0.0001	0.7804
Passed normality test (alpha=0.05)?	Yes	No	Yes	No	Yes	Yes	No	No	No	No	No	Yes	No	Yes	No	No	No	No	No	Yes	Yes	Yes	Yes	No	Yes	No	No	No	No	Yes	No	Yes	Yes	Yes	No	No	Yes	No	Yes	Yes	Yes	Yes	Yes	No	No	No	Yes	No	Yes
P value summary	ns	*	ns	****	ns	ns	*	***	****	****	****	ns	*	ns	****	**	****	***	****	ns	ns	ns	ns	****	ns	****	****	**	****	ns	****	ns	ns	ns	****	*	ns	***	ns	ns	ns	ns	ns	****	****	***	ns	****	ns
YIntercept = 0.0
Best-fit values
YIntercept	= 0.0	= 0.0	= 0.0	= 0.0	= 0.0	= 0.0	= 0.0	= 0.0	= 0.0	= 0.0	= 0.0	= 0.0	= 0.0	= 0.0	= 0.0	= 0.0	= 0.0	= 0.0	= 0.0	= 0.0	= 0.0	= 0.0	= 0.0	= 0.0	= 0.0	= 0.0	= 0.0	= 0.0	= 0.0	= 0.0	= 0.0	= 0.0	= 0.0	= 0.0	= 0.0	= 0.0	= 0.0	= 0.0	= 0.0	= 0.0	= 0.0	= 0.0	= 0.0	= 0.0	= 0.0	= 0.0	= 0.0	= 0.0	= 0.0
Slope	1.417	1.385	20.05	4.703	2.451	0.9939	6.986	5.306	0.293	28	44.02	0.02666	-0.01395	0.1875	1.758	0.2232	0.9309	0.6839	0.8245	0.2815	0.1836	0.1346	0.2998	0.4107	0.1188	0.4164	0.4146	0.6087	0.2699	0.2188	2.013	0.2783	0.2865	0.2233	0.7491	0.7835	0.2948	0.3779	0.1734	0.2836	0.3136	0.1887	0.3294	0.5691	0.6582	0.765	0.3002	0.7995	0.3536
Std. Error
Slope	0.1458	0.1322	2.33	0.8891	0.2106	0.08671	1.224	0.728	0.08424	6.501	6.763	0.002013	0.007433	0.07245	0.3044	0.07098	0.2123	0.08611	0.1106	0.07187	0.06827	0.06924	0.07774	0.1283	0.07081	0.08191	0.07555	0.08798	0.09016	0.06905	0.6413	0.07005	0.07127	0.06967	0.2325	0.1426	0.06763	0.07666	0.07497	0.07236	0.07237	0.07113	0.0745	0.08904	0.2846	0.1257	0.1019	0.1937	0.06926
95% Confidence Intervals
Slope	1.115 to 1.718	1.112 to 1.659	15.23 to 24.88	2.863 to 6.542	2.015 to 2.886	0.8145 to 1.173	4.448 to 9.525	3.800 to 6.812	0.1183 to 0.4677	14.52 to 41.49	29.99 to 58.04	0.02250 to 0.03083	-0.02933 to 0.001423	0.03588 to 0.3391	1.121 to 2.395	0.07466 to 0.3718	0.4866 to 1.375	0.5037 to 0.8642	0.5930 to 1.056	0.1310 to 0.4319	0.04073 to 0.3265	-0.01030 to 0.2795	0.1371 to 0.4626	0.1412 to 0.6802	-0.02941 to 0.2670	0.2450 to 0.5879	0.2565 to 0.5728	0.4246 to 0.7928	0.08121 to 0.4586	0.07423 to 0.3633	0.6707 to 3.355	0.1316 to 0.4249	0.1373 to 0.4357	0.07749 to 0.3691	0.2625 to 1.236	0.4850 to 1.082	0.1532 to 0.4363	0.2174 to 0.5383	0.01653 to 0.3303	0.1322 to 0.4351	0.1621 to 0.4651	0.03979 to 0.3375	0.1735 to 0.4854	0.3827 to 0.7554	0.06253 to 1.254	0.5020 to 1.028	0.08424 to 0.5162	0.3940 to 1.205	0.2086 to 0.4985
Goodness of Fit
Degrees of Freedom	23	23	23	23	23	23	22	23	22	22	22	23	23	19	19	19	19	19	19	19	19	19	19	18	19	19	19	19	19	19	19	19	19	19	19	19	19	19	19	19	19	19	19	19	19	19	16	19	19
R square	0.4607	0.4654	0.5319	0.2315	0.608	0.1228	0.3513	0.4475	0.1701	0.0111	-0.1077	-1.232	0.09946	-1.951	0.302	-2.883	0.101	-0.2415	0.1076	-3.665	-2.458	-1.489	-1.669	-0.1386	-1.373	-1.121	-1.492	-0.3302	-0.755	-3.229	0.1568	-3.704	-3.68	-3.573	-0.1131	0.1069	-3.728	-1.388	-1.897	-3.836	-4.576	-1.648	-2.406	-0.5266	0.0003599	0.09821	-1.799	-0.01252	-6.543
Adjusted R square	0.4607	0.4654	0.5319	0.2315	0.608	0.1228	0.3513	0.4475	0.1701	0.0111	-0.1077	-1.232	0.09946	-1.951	0.302	-2.883	0.101	-0.2415	0.1076	-3.665	-2.458	-1.489	-1.669	-0.1386	-1.373	-1.121	-1.492	-0.3302	-0.755	-3.229	0.1568	-3.704	-3.68	-3.573	-0.1131	0.1069	-3.728	-1.388	-1.897	-3.836	-4.576	-1.648	-2.406	-0.5266	0.0003599	0.09821	-1.799	-0.01252	-6.543
Absolute Sum of Squares	47.35	38.92	12097	1761	98.76	16.75	3192	1181	13.91	82819	89611	0.009023	0.1231	7.991	141.1	7.671	68.59	11.29	18.62	7.864	7.095	7.299	9.201	23.74	7.634	10.21	8.691	11.78	12.38	7.26	626.1	7.471	7.733	7.389	82.27	30.97	6.963	8.947	8.557	7.972	7.975	7.703	8.45	12.07	123.3	24.04	9.429	57.15	7.303
Sy.x	1.435	1.301	22.93	8.75	2.072	0.8533	12.05	7.165	0.795	61.36	63.82	0.01981	0.07315	0.6485	2.725	0.6354	1.9	0.7708	0.9899	0.6433	0.6111	0.6198	0.6959	1.148	0.6339	0.7332	0.6763	0.7875	0.807	0.6181	5.74	0.6271	0.638	0.6236	2.081	1.277	0.6054	0.6862	0.6711	0.6477	0.6479	0.6367	0.6669	0.7971	2.548	1.125	0.7677	1.734	0.62
AICc	20.88	16.18	153.9	107.7	38.52	-4.065	118.1	98.07	-6.974	192.9	194.8	-184.7	-122	-13.64	43.78	-14.46	29.35	-6.733	3.274	-13.96	-16.02	-15.45	-10.82	8.979	-14.56	-8.733	-11.96	-5.874	-4.895	-15.56	73.58	-14.99	-14.3	-15.21	32.99	13.45	-16.4	-11.38	-12.27	-13.69	-13.68	-14.38	-12.52	-5.392	41.08	8.388	-5.163	25.7	-15.44
Normality of Residuals
D'Agostino & Pearson omnibus K2	2.672	3.25	2.791	18.74	3.657	1.53	12.8	21.16	37.11	31.1	6.951	4.583	3.963	1.027	30.81	3.71	31.37	2.097	11	1.254	2.949	5.023	0.2484	19.67	1.375	2.484	3.815	4.22	4.049	1.955	26.7	3.87	2.471	1.262	18.25	1.665	2.28	3.233	3.007	0.5944	0.8111	3.055	0.2184	2.95	40.79	6.911	1.208	27.21	1.775
P value	0.2628	0.1969	0.2477	< 0.0001	0.1606	0.4654	0.0017	< 0.0001	< 0.0001	< 0.0001	0.031	0.1011	0.1379	0.5984	< 0.0001	0.1565	< 0.0001	0.3504	0.0041	0.5341	0.2289	0.0811	0.8832	< 0.0001	0.5029	0.2889	0.1484	0.1213	0.1321	0.3762	< 0.0001	0.1444	0.2907	0.532	0.0001	0.435	0.3199	0.1986	0.2224	0.7429	0.6666	0.2171	0.8965	0.2288	< 0.0001	0.0316	0.5465	< 0.0001	0.4117
Passed normality test (alpha=0.05)?	Yes	Yes	Yes	No	Yes	Yes	No	No	No	No	No	Yes	Yes	Yes	No	Yes	No	Yes	No	Yes	Yes	Yes	Yes	No	Yes	Yes	Yes	Yes	Yes	Yes	No	Yes	Yes	Yes	No	Yes	Yes	Yes	Yes	Yes	Yes	Yes	Yes	Yes	No	No	Yes	No	Yes
P value summary	ns	ns	ns	****	ns	ns	**	****	****	****	*	ns	ns	ns	****	ns	****	ns	**	ns	ns	ns	ns	****	ns	ns	ns	ns	ns	ns	****	ns	ns	ns	***	ns	ns	ns	ns	ns	ns	ns	ns	ns	****	*	ns	****	ns
Constraints
YIntercept	YIntercept = 0.0	YIntercept = 0.0	YIntercept = 0.0	YIntercept = 0.0	YIntercept = 0.0	YIntercept = 0.0	YIntercept = 0.0	YIntercept = 0.0	YIntercept = 0.0	YIntercept = 0.0	YIntercept = 0.0	YIntercept = 0.0	YIntercept = 0.0	YIntercept = 0.0	YIntercept = 0.0	YIntercept = 0.0	YIntercept = 0.0	YIntercept = 0.0	YIntercept = 0.0	YIntercept = 0.0	YIntercept = 0.0	YIntercept = 0.0	YIntercept = 0.0	YIntercept = 0.0	YIntercept = 0.0	YIntercept = 0.0	YIntercept = 0.0	YIntercept = 0.0	YIntercept = 0.0	YIntercept = 0.0	YIntercept = 0.0	YIntercept = 0.0	YIntercept = 0.0	YIntercept = 0.0	YIntercept = 0.0	YIntercept = 0.0	YIntercept = 0.0	YIntercept = 0.0	YIntercept = 0.0	YIntercept = 0.0	YIntercept = 0.0	YIntercept = 0.0	YIntercept = 0.0	YIntercept = 0.0	YIntercept = 0.0	YIntercept = 0.0	YIntercept = 0.0	YIntercept = 0.0	YIntercept = 0.0
Number of points
Analyzed	24	24	24	24	24	24	23	24	23	23	23	24	24	20	20	20	20	20	20	20	20	20	20	19	20	20	20	20	20	20	20	20	20	20	20	20	20	20	20	20	20	20	20	20	20	20	17	20	20
log(agonist) vs. response (three parameters)	Ambiguous	Ambiguous	Ambiguous				Ambiguous	Ambiguous	Ambiguous	Interrupted	Interrupted		Interrupted		Ambiguous		Interrupted	Ambiguous	Ambiguous				Interrupted	Not converged		Interrupted	Not converged		Not converged		Interrupted				Not converged	Ambiguous	Not converged	Not converged				Ambiguous	Not converged	Interrupted	Interrupted	Ambiguous	Interrupted
Best-fit values
Bottom	0.9381	1.132	5.153	0.9902	1.175	0.9917	-0.6928	1.076	-0.0273	29.17	59.15	0.03819	0.02513	0.9786	1.054	1.005	0.7917	0.9606	0.9265	0.9964	1.02	1.029	3579		0.98	0.8472		0.8929		0.9969	-0.231	1.017	1.003	0.9935		0.6405			0.9847	0.989	0.9921	~ 8.570		0.9322	0.6422	0.7105	0.9464	1.091	1.004
Top	~ 4298	~ 548.3	~ 97483	15.78	24.7	2.625	~ 56284	~ 4917	~ 1641	14870000	12610000	0.07881	-7704	0.1773	~ 1959	0.339	259618	~ 1213	~ 1785	0.4872	0.3566	0.2275	0.72		-0.09296	107120		7.95		0.385	1057000	0.6381	0.6058	0.2305		~ 4632			-1.912	0.2109	-0.7219	0.4509		54275	301907	~ 3332	-83287	5.365	0.8348
LogEC50	~ 5.765	~ 4.930	~ 5.888	1.966	3.085	1.595	~ 6.021	~ 5.150	~ 5.829	8.063	7.928	2.145	7.621	2.13	~ 5.360	2.011	7.801	~ 5.803	~ 5.783	2.206	1.492	1.437	-4.108		2.144	8.27		3.58		1.854	7.856	1.322	1.811	2.257		~ 6.098			3.158	2.694	3.364	~ -1.140		7.636	8.022	~ 6.003	8.013	3.156	1.532
EC50	~ 582768	~ 85081	~ 773359	92.44	1215	39.4	~ 1.049e+006	~ 141110	~ 674236	115700000	84630000	139.5	41740000	134.9	~ 229326	102.4	63170000	~ 635028	~ 607141	160.8	31.07	27.37	7.793e-05		139.4	186300000		3806		71.49	71790000	21.01	64.77	180.6		~ 1.253e+006			1438	493.9	2314	~ 0.07247		43230000	105100000	~ 1.006e+006	102900000	1431	34.04
Span	~ 4297	~ 547.2	~ 97478	14.79	23.52	1.634	~ 56285	~ 4916	~ 1641	14870000	12610000	0.04061	-7704	-0.8013	~ 1958	-0.6664	259618	~ 1212	~ 1784	-0.5091	-0.6631	-0.8012	-3579		-1.073	107119		7.057		-0.6119	1057000	-0.3792	-0.397	-0.763		~ 4631			-2.897	-0.7781	-1.714	~ -8.119		54274	301906	~ 3332	-83288	4.275	-0.1695
Std. Error
Bottom	0.2773	0.3165	4.85	3.839	0.4616	0.3199	2.81	1.696	0.2483			0.001917		0.1166	0.9343	0.09881		0.1874	0.2785	0.1082	0.09452	0.1112			0.08965			0.2151		0.08997		0.1252	0.1156	0.07115		0.3693			0.05808	0.0972	0.09132	~ 2636				0.3157		0.6607	0.1018
Top	~ 1.686e+006	~ 41134	~ 5.194e+007	6.136	15.34	0.3602	~ 5.321e+007	~ 605730	~ 2.033e+006			0.003951		0.2452	~ 964358	0.1742		~ 1.482e+006	~ 2.013e+006	0.2593	0.1033	0.1168			0.193			65.66		0.132		0.12	0.1626	0.1879		~ 1.137e+007			2.856	0.8204	10.81	0.1261				~ 6.264e+006		32.23	0.1143
LogEC50	~ 170.6	~ 32.90	~ 231.6	0.6791	0.4268	0.506	~ 410.8	~ 53.76	~ 538.7			0.1396		0.4728	~ 214.5	0.444		~ 531.4	~ 490.6	0.74	0.4406	0.4442			0.2748			4.721		0.4164		1.144	0.8205	0.3429		~ 1067			0.6143	0.9751	3.49	~ 151.3				~ 817.1		4.705	1.814
Span	~ 1.686e+006	~ 41134	~ 5.194e+007	6.626	15.09	0.4486	~ 5.321e+007	~ 605729	~ 2.033e+006			0.003955		0.2475	~ 964358	0.1841		~ 1.482e+006	~ 2.013e+006	0.2554	0.1283	0.1461			0.1939			65.54		0.1486		0.1512	0.1859	0.1825		~ 1.137e+007			2.826	0.7841	10.76	~ 2636				~ 6.264e+006		31.89	0.1412
95% Confidence Intervals
Bottom	0.3614 to 1.515	0.4742 to 1.790	-4.934 to 15.24	-6.993 to 8.974	0.2154 to 2.135	0.3263 to 1.657	-6.554 to 5.168	-2.452 to 4.603	-0.5453 to 0.4907			0.03421 to 0.04218		0.7326 to 1.225	-0.9178 to 3.025	0.7970 to 1.214		0.5653 to 1.356	0.3390 to 1.514	0.7682 to 1.225	0.8203 to 1.219	0.7941 to 1.263			0.7908 to 1.169			0.4391 to 1.347		0.8071 to 1.187		0.7532 to 1.281	0.7589 to 1.247	0.8434 to 1.144		-0.1386 to 1.420			0.8622 to 1.107	0.7839 to 1.194	0.7994 to 1.185	(Very wide)				0.04440 to 1.377		-0.3033 to 2.485	0.7896 to 1.219
Top	(Very wide)	(Very wide)	(Very wide)	3.017 to 28.54	-7.210 to 56.61	1.876 to 3.374	(Very wide)	(Very wide)	(Very wide)			0.07059 to 0.08702		-0.3399 to 0.6945	(Very wide)	-0.02844 to 0.7065		(Very wide)	(Very wide)	-0.05990 to 1.034	0.1388 to 0.5745	-0.01887 to 0.4739			-0.5001 to 0.3142			-130.6 to 146.5		0.1064 to 0.6635		0.3849 to 0.8913	0.2628 to 0.9487	-0.1659 to 0.6268		(Very wide)			-7.938 to 4.113	-1.520 to 1.942	-23.52 to 22.08	0.1849 to 0.7170				(Very wide)		-62.64 to 73.37	0.5936 to 1.076
LogEC50	(Very wide)	(Very wide)	(Very wide)	0.5536 to 3.378	2.197 to 3.972	0.5433 to 2.648	(Very wide)	(Very wide)	(Very wide)			1.854 to 2.435		1.132 to 3.128	(Very wide)	1.074 to 2.947		(Very wide)	(Very wide)	0.6449 to 3.768	0.5629 to 2.422	0.5002 to 2.374			1.565 to 2.724			-6.380 to 13.54		0.9756 to 2.733		-1.092 to 3.737	0.08033 to 3.542	1.533 to 2.980		(Very wide)			1.862 to 4.454	0.6364 to 4.751	-3.998 to 10.73	(Very wide)				(Very wide)		-6.771 to 13.08	-2.296 to 5.360
EC50	(Very wide)	(Very wide)	(Very wide)	3.578 to 2388	157.4 to 9380	3.494 to 444.3	(Very wide)	(Very wide)	(Very wide)			71.52 to 272.3		13.56 to 1341	(Very wide)	11.85 to 885.6		(Very wide)	(Very wide)	4.415 to 5855	3.655 to 264.2	3.164 to 236.8			36.70 to 529.8			4.170e-007 to 3.474e+013		9.454 to 540.6		0.08098 to 5452	1.203 to 3487	34.14 to 955.5		(Very wide)			72.71 to 28429	4.329 to 56342	0.0001005 to 5.330e+010	(Very wide)				(Very wide)		1.696e-007 to 1.208e+013	0.005057 to 229174
Span	(Very wide)	(Very wide)	(Very wide)	1.008 to 28.57	-7.853 to 54.90	0.7008 to 2.566	(Very wide)	(Very wide)	(Very wide)			0.03239 to 0.04884		-1.324 to -0.2791	(Very wide)	-1.055 to -0.2780		(Very wide)	(Very wide)	-1.048 to 0.02976	-0.9338 to -0.3923	-1.109 to -0.4930			-1.482 to -0.6639			-131.2 to 145.3		-0.9255 to -0.2984		-0.6982 to -0.06015	-0.7893 to -0.004728	-1.148 to -0.3779		(Very wide)			-8.859 to 3.065	-2.432 to 0.8763	-24.41 to 20.98	(Very wide)				(Very wide)		-63.01 to 71.56	-0.4675 to 0.1285
Goodness of Fit
Degrees of Freedom	21	21	21	21	21	21	20	21	20			21		17	17	17		17	17	17	17	17			17			17		17		17	17	17		17			17	17	17	17				17		17	17
R square	0.8578	0.7768	0.8522	0.2368	0.8708	0.4171	0.7834	0.7814	0.4308			0.8878		0.5052	0.4774	0.5238		0.5327	0.5501	0.3064	0.6355	0.6585			0.7532			0.3773		0.5587		0.2783	0.2498	0.6837		0.524			0.867	0.3698	0.3113	0.4285				0.5474		0.09937	0.08699
Adjusted R square	0.8442	0.7555	0.8381	0.1642	0.8584	0.3616	0.7618	0.7606	0.3739			0.8771		0.447	0.4159	0.4678		0.4777	0.4971	0.2248	0.5927	0.6183			0.7242			0.304		0.5068		0.1934	0.1615	0.6465		0.468			0.8513	0.2957	0.2303	0.3612				0.4942		-0.006584	-0.02043
Absolute Sum of Squares	12.49	16.25	3821	1749	32.56	11.13	1066	467.1	9.538			0.0004535		1.34	105.7	0.9408		4.249	9.386	1.169	0.7478	1.001			0.7939			5.516		0.7577		1.146	1.24	0.5111		16.51			0.3929	1.039	0.9849	1.662				12.07		50.83	0.8839
Sy.x	0.7711	0.8797	13.49	9.125	1.245	0.7279	7.3	4.716	0.6906			0.004647		0.2807	2.493	0.2352		0.5	0.7431	0.2623	0.2097	0.2427			0.2161			0.5696		0.2111		0.2597	0.27	0.1734		0.9855			0.152	0.2472	0.2407	0.3127				0.8425		1.729	0.228
AICc	-5.575	0.7482	131.8	113	17.43	-8.341	98.45	81.35	-10.02			-250.9		-43.4	43.96	-50.47		-20.31	-4.463	-46.12	-55.06	-49.22			-53.86			-15.09		-54.8		-46.52	-44.95	-62.67		6.83			-67.93	-48.49	-49.55	-39.08				0.5613		29.32	-51.72
Normality of Residuals
D'Agostino & Pearson omnibus K2	6.885	2.724	0.3517	18.28	15.07	1.707	11.84	22.68	25			1.52		0.6693	31.62	15.58		16.78	35.04	2.464	0.1698	4.918			7.803			5.185		0.5311		2.253	1.566	0.9653		2.731			3.695	3.179	1.772	1.981				21.11		35.97	0.535
P value	0.032	0.2561	0.8387	0.0001	0.0005	0.4259	0.0027	< 0.0001	< 0.0001			0.4677		0.7156	< 0.0001	0.0004		0.0002	< 0.0001	0.2918	0.9186	0.0855			0.0202			0.0748		0.7668		0.3242	0.457	0.6171		0.2553			0.1576	0.204	0.4123	0.3714				< 0.0001		< 0.0001	0.7653
Passed normality test (alpha=0.05)?	No	Yes	Yes	No	No	Yes	No	No	No			Yes		Yes	No	No		No	No	Yes	Yes	Yes			No			Yes		Yes		Yes	Yes	Yes		Yes			Yes	Yes	Yes	Yes				No		No	Yes
P value summary	*	ns	ns	***	***	ns	**	****	****			ns		ns	****	***		***	****	ns	ns	ns			*			ns		ns		ns	ns	ns		ns			ns	ns	ns	ns				****		****	ns
Number of points
Analyzed	24	24	24	24	24	24	23	24	23	23	23	24	24	20	20	20	20	20	20	20	20	20	20	19	20	20	20	20	20	20	20	20	20	20	20	20	20	20	20	20	20	20	20	20	20	20	17	20	20
Linear (with and without y-intercept constraint) and Log regressions. Cells highlighted in yellow indicate best fit model based on lowest AICc, lowest Sy.x (standard deviation of residuals), lowest absolute sum of squares, and hightest adjusted R2 value. Parameters in Bold have a positive relationship to dose and those in Italics have a negative relationship to dose based on an R2 value greater t…
[truncated: 41 more columns]
